# Supplementary material for: Functional Divergence of NOTCH1 and NOTCH2 in Human Cerebral Organoids Reveals Receptor-Specific Roles in Early Corticogenesis
Source: Int J Mol Sci. 2025 Jul 29;26(15):7309. doi: 10.3390/ijms26157309 (PMC12347189; doi:10.3390/ijms26157309)
Supplement: Supplementary file 1 [file ijms-26-07309-s001.zip › Table S1.xlsx]

## Sheet: Лист1
Antibody	Host	Dilution for IHC	Dilution for WB	Producer, Cat
CDK5RAP2	Rabbit	1:200	-	Sigma-Aldrich, HPA035820
GAPDH	Mouse	-	1:3000	Affinity, T0004
NOTCH1-cleaved	Rabbit	-	1:1000	Affinity, AF5307
NOTCH2-cleaved	Rabbit	-	1:1000	Affinity, AF5255
PAX6	Rabbit	1:350	-	Abcam, ab195045
pH3	Rabbit	1:100	-	Affinity, AF3358
pVim	Mouse	1:500	-	MBL, 076-3
Tubulin-beta III	Mouse	1:500	-	Covance, 425
ZO-1	Rabbit	1:200	-	Cell Signaling, 13663
AffiniPure™ Anti-Mouse IgG (H+L) Alexa Fluor® 488	Donkey	1:500	-	Jackson Immuno Research, 715-545-150
AffiniPure™ Anti-Rabbit IgG (H+L) Cy™3	Donkey	1:500	-	Jackson Immuno Research,711-165-152
Anti-Mouse IgG HRP-linked antibody	Horse	-	1:2000	Cell Signaling Technology, 70756
Anti-Rabbit IgG (H + L)-HRP Conjugate	Goat	-	1:2000	Bio-Rad, 1706515
