# Supplementary material for: Functional Divergence of NOTCH1 and NOTCH2 in Human Cerebral Organoids Reveals Receptor-Specific Roles in Early Corticogenesis
Source: Int J Mol Sci. 2025 Jul 29;26(15):7309. doi: 10.3390/ijms26157309 (PMC12347189; doi:10.3390/ijms26157309)
Supplement: Supplementary file 1 [file ijms-26-07309-s001.zip › Table S2.xlsx]

## Sheet: Fig 1D
DIV5			DIV10			DIV15			DIV20
Control	shNOTCH1	shNOTCH2	Control	shNOTCH1	shNOTCH2	Control	shNOTCH1	shNOTCH2	Control	shNOTCH1	shNOTCH2
14512	14059.5	14006.5	20078	24359.5	37011.5	48337	20419.5	40034.5	105306	20015.5	74904.5
14901	14082	14116	23627.5	25679.5	40582	54616.5	27559.5	72811	106816	20216	85671.5
15067.5	14505	14298	25845	25919.5	32289	64089	28242	74770.5	110266	20741.1	89785.5
15071.5	14880.5	15119	27037	26346.5	43224	69639.5	31220.5	74921.5	115260	20866.5	97794
15434	14949.5	15233	27094	26785	44565	70124	32860	75793	116818	22795.5	117116
15510	15646	15286	28519	27406	42901.5	73596	33444.5	83475.5	117090	23304	122878
15687	15794	15776	28674.5	28701	36141	81483	33779.5	87878	118595	23988.5	134058
16368.5	16361	16029	28802.5	28828.5	31398.5	82191	45134	88413	126868	26425.5	138899
16549.5	16875	16259.5	28966.5	29347	36058	83776.5	46105.5	95533	128892	28395.5	142790
16561	16981.5	16384	30203.5	29411.5	44246.5	87435	46861.5	98105	130566	28706.5	154604
17271.5	17027	17055.5	30288.5	30651.5	43512	87796	48871	104364	135596	29805	157540
17446.5	17089	17335	31377	31160	30184	88216	85484.5	105085	136658	30981	158248
17530	17210	17569.5	32678.5	31626.5	34649.5	90000	86278	111024	137705	32193	173340
17661	17254	17689	33293.5	32641.5	39723.5	95861	98678	112188	143748	35587.5	175122
17932.5	17328	18110	33665	32870.5	32929.5	97536	100062	113115	146754	37911	179822
18158.5	17358.5	18264	33885	32904.5	37053.5	97975	101037	116834	150404	42794.5	187164
18159.5	17380.5	18728.5	34142	33060	52623.5	100032	102966	117867	153241	71083	201350
18184.5	17687.5	18869.5	34768	33284.5	34523	100834	113672	118224	153636	74642	215480
18209	18693	18930	35109	33465.5	39287.5	101835	115431	119180	155210	86404	240328
18216	18893	19133.5	35786.5	34072	44597.5	103089	118194	119217	167312	97596.5	241854
18232	18912.5	19437	36556.5	34137	30623.5	109728	122685	119218	180244	100227	244334
18287.5	18913.5	19528.5	37041	34203	33119.5	110650	125735	119555	183630	128734	253091
18472.5	18928.5	19588.5	37103	34378	43533	112194	132934	121416	195499	133007	255084
18553	18953	19767	37444	34913	39751	121062	134428	126324	200420	135612	259318
19065	19003.5	19794	38247.5	35196.5	30533	123964	134506	131389	203606	136125	260360
19183.5	19014	19829	38510.5	35214	31888	125891	135266	132604	218274	148716	261309
19294	19276.5	20012	38775	36299	32621	127114	136902	134117	225618	160988	273746
19568.5	19284.5	20014.5	39181.5	36520.5	39833.5	129970	137082	139018	231050	173446	276048
19847	19309.5	20262	39277	36686.5	44231.5	132844	143531	140856	231854	190245	277426
19949.5	19325.5	20404.5	39707.5	37211	33272	136048	145164	141506	254062	197540	284384
20114.5	19367	20405	39806	37339	26587.5	136435	147070	149406	273114	205956	288010
20393	19433.5	20443.5	40585.5	37976.5	45812.5	148692	148004	158076	281668	207556	291966
20458.5	19586.5	20472	40907	39088.5	41542.5	150080	148674	158102	286108	211471	304020
20684.5	19590.5	20485.5	43120.5	39091	21294.5	154490	149586	158200	296684	215027	306014
20954	19710	20624.5	43174.5	40184.5	33805.5	157710	149600	162468	302423	228458	313244
20973	19821	20758.5	43941	41478	36148.5	158394	151836	164052	310702	236672	314756
20992	19837.5	20786	44592.5	41509.5	28685	164603	154616	168453	312042	269412	322422
21146.5	20244	20944.5	44839	43146.5	42274.5	184129	156088	172775	322233	288492	335222
21184.5	20284.5	21056.5	45105	43222.5	43876.5	194466	159031	173198	322261	342801	359662
20992	20291	21157	45616.5	43406.5	46800.5	205683	160654	178830	324946	347916	368136
21146.5	20612	21397	46068.5	43872.5	35647	64721.5	160864	188292	359136	38731	376998
21184.5	20895	21482	46607.5	44406.5	27382.5	71994.5	162858	201704	363392	44723.5	398353
21214.5	21223.5	21561.5	47093.5	44624.5	40358.5	81248	173700	221974	369837	52033	402520
21281.5	21848	21616	47167.5	46437.5	32902.5	88690	179106	87597.5	375648	71177	431580
21323.5	21907	21620	47399	46712	32110	90773	66161.5	98202.5	380568	85110	437182
21371	21929.5	21677.5	47701	47214	30980.5	95881.5	79767.5	100105	386856	86241.5	482048
21402	22161	21684	47740.5	47457	40722	97775.5	80973	103751	430223	87420.5	90022
15561.5	22230	21702.5	48313.5	49551.5	31801.5	101841	84719	111330	454658	105600	142938
15980	22324.5	21831.5	48750.5	49870.5	28721	103050	84719	111553	115684	105978	165694
16252	22780.5	21846	49134	57702	32812.5	105074	89802.5	111572	139381	112474	181936
17698	23439.5	22078	22996	22801.5	20114.5	106122	91504.5	111893	186202	115096	211028
17699.5	23491	22148	25694	27963	20608	106248	95394	115200	257636	124104	213611
17732.5	23501.5	22267.5	26161.5	29030	21770.5	106660	95424.5	116196	264986	134716	213885
18345	15248.5	15186.5	26224	29647	22184	107562	95424.5	117188	276702	151753	217582
18443.5	15422.5	15234	26467.5	29788.5	22726.5	114930	95454	117938	288293	158569	218253
18446	16055	15260.5	27589.5	29842.5	24244	115959	96577.5	121835	302423	161412	222789
19489	17678.5	15464	28165	29904.5	25034.5	116092	101780	121877	302620	167110	227714
19550	17985	15589.5	28255.5	31605	25630	120100	104702	124254	304007	169308	229626
19625.5	18042.5	15879	28366.5	31666	27200.5	122982	106557	126495	311516	172496	232680
19641.5	18188.5	19624	28445.5	31879.5	29231.5	123965	107176	131117	312042	173989	238630
19660	18911	19656	28860.5	31905.5	29804	124140	107650	132978	316222	174872	241422
19676.5	19100	19661.5	29329	32462.5	30252	124514	108998	134238	321718	176800	243606
19734.5	19409.5	19664	30552.5	33928	31057.5	125184	114164	136188	322233	189462	249656
19736	19800	19686.5	31672.5	34567	31061	127830	115876	138864	322261	194910	255124
19755.5	20231.5	19697	31945	34917.5	31567.5	128180	115950	139184	324946	195002	256462
19793	20241	19714.5	32244	35022.5	31966.5	129156	117396	157200	325959	196504	261413
19807.5	20261	19716	32583	35719.5	32224.5	129410	118768	169866	326560	197281	289720
21135.5	20282	19726	33481	35832.5	34512.5	131622	121052	189644	332436	197734	309327
21139.5	20327.5	19740.5	33636.5	36132.5	35960.5	138600	122448	202246	339400	205685	315540
21144.5	20384	19741	34246.5	36724.5	36043	140668	124025	205883	341509	206876	316990
21145.5	20529.5	19809	34385.5	36853.5	37482.5	141076	124583	288120	344568	219388	317007
21206.5	20534.5	19815.5	34517	37077	37545	149300	131632		347809	229491	318222
21240.5	20535	19944.5	34727.5	37133.5	37764.5	156048	133146		352630	231922	329980
21250	20675	19966.5	35179	37167	37993.5	156534	140149		353382	233266	334874
21279.5	20699	19972	36507	37561.5	38225	157342	147102		359136	238822	336796
21281.5	20761.5	19984.5	36899	37809.5	38260.5	158508	147547		363392	250571	372494
21301	20774.5	19998.5	36963	37989.5	38647.5	160234	161754		369837	252789	372943
21309.5	20777.5	20010	37039	38450	39210.5	167506			371393	258436	374042
21424	20779	20050.5	38486	38723	39369.5	173450			371882	268579	380090
21436.5	20896	20051.5	38821	39477.5	39707	178262			375648	272737	388777
21444.5	20951	20092.5	39188.5	39480.5	39997	185523			379351	273078	423834
21557.5	20956.5	20096	39517.5	40021	40040	190923			380662	281210	428786
21624.5	20977.5	20192.5	39828	43153	40195				383978	286426	431613
21632.5	20999.5	20203	40592	43385.5	40465.5				386238	287574	434419
21738	21373	20203	40937	43388	40876.5				391926	292296	435124
21844	21383.5	20214.5	42518.5	45271.5	42306				392479	295132	438786
21868.5	21389.5	20214.5	42923.5	46366	42307				413931	297940	441450
21871	21473	20225.5	42993.5	47431	42953.5				427630	310887	441746
21884	21504	20230	43801.5	47973	43829.5				429620	312201	478376
22187	21715	20250	43874	49518.5	44731				430124	317470	488738
22211	21925	20277.5	44804	51552	45981				437054	330561
22254	22068.5	20281.5	45162.5	51585.5	46728				440211	341888
22303	22086.5	20314	45578	51759	46851				448226
22321	22205.5	20328.5	45865	51784.5	47721				461194
22377	22221	20333.5	48734.5	52536.5	48992.5
22440	22561	20333.5	50710	53778	49567.5
22441	22599.5	20336	50884.5	54258	49641.5
22491	22819.5	20360.5	51695	54528.5	49676
22502.5	22820.5	20368	54151.5	54685	49842.5
22516.5	22862	20380	56445	55381.5	52449.5
22534.5	23002	20403
22546.5	23051	20422.5
22559	23061	20435.5
22609.5	23209	20445.5
22638	23331	20515.5
22687	23388.5	20520
22703.5	23413.5	20523.5
	23460	20528.5

## Sheet: Fig 1E
Control	shNOTCH1	shNOTCH2
5	0	3
6	0	4
6	0	5
7	0	5
7	0	6
7	0	6
8	1	6
8	1	7
9	1	7
10	1	7
10	1	7
10	1	7
10	1	7
10	2	8
10	2	8
11	2	8
11	2	8
11	2	9
11	2	9
11	2	10
11	2	11
11	2	11
11	3	11
12	3	11
12	3	11
12	3	11
12	3	11
12	3	11
12	3	11
12	4	11
13	4	11
14	4	11
14	4	11
14	5	12
14	5	12
15	5	13
15	5	13
15	7	14
16	7	14
17	8	14
18	10	16

## Sheet: Fig 2B
Control	shNOTCH1	shNOTCH2
5	0	2
5	0	5
5	0	5
5	0	5
6	0	6
6	0	8
6	0	8
6	1	8
6	1	8
7	1	9
8	1	9
8	2	9
8	2	10
9	2	10
9	2	10
10	3	10
10		11
10		11

## Sheet: Fig 2C
Control	shNOTCH1	shNOTCH2
7.92	0	9.86
8.69	0	10.33
11.52	0	11.91
14.72	0	12.3
14.96	0	16.14
16.72	0	17.78
16.8	0	18.55
19.63	1.17	21.88
22.38	1.46	22.19
22.39	1.79	22.32
22.68	2.61	24.64
40.93	3.92	28.61
41.19	4.91	29.95
41.57	5.25	34.63
45.47		35.13
49.78		36.81
56.21		38.21
66.41		41.68

## Sheet: Fig 2D
Control	shNOTCH1	shNOTCH2
17.222	28.48	16.47
23.78	34.395	17.621
25.454	35.611	21.666
25.454	41.498	22.66
25.454	42.535	22.934
25.454	44.529	23.184
28.179	46.273	24.522
33.119	48.181	25.531
33.535	54.403	26.898
34.4	54.862	27.106
35.146	59.072	27.727
35.146	59.072	27.915
35.311	67.448	28.484
35.7	96.304	28.792
37.691	96.304	28.864
38.271		29.24
38.635		29.579
40.064		29.736
40.374		29.911
40.845		30.971
40.992		31.14
41.998		31.876
42.89		31.92
43.396		32.694
43.903		33.721
43.903		33.87
44.525		34.562
45.333		35.65
47.799		37.145
49.258		37.46
50.469		37.846
50.469		37.868
50.469		37.932
51.019		38.132
51.019		38.393
51.045		39.478
51.045		40.066
51.532		40.541
52.414		40.617
52.829		40.631
53.07		41.405
54.366		42.404
55.293		42.686
55.414		43.349
60.755		43.841
61.489		44.542
62.876		44.814
64.668		45.142
65.008		45.353
65.181		45.576
67.02		45.703
67.394		45.799
68.557		46.454
69.915		47.065
70.719		47.168
72.22		47.197
72.833		48.166
73.44		48.788
73.467		49.523
74.556		50.701
75.978		52.509
75.978		52.543
75.978		54.176
75.978		54.515
76.144		54.652
76.349		56.565
76.349		57.11
76.349		59.581
76.349		59.757
78.224		60.762
80.46		61.711
80.46		61.882
80.46		62.354
81.1		63.675
81.468		63.734
84.302		63.812
84.337		63.93
85.183		65.008
86.326		65.33
86.326		66.447
86.326		66.916
86.537		66.938
86.77		66.944
86.917		67.028
87.572		67.597
89.14		68.461
89.181		69.825
89.296		70.902
90.999		71.958
92.01		73.96
93.926		74.473
95.456		75.631
95.742		76.336
97.938		77.707
99.51		78.174
99.51		78.653
99.51		80.651
99.51		81.02
99.739		83.164
101.025		83.44
102.843		83.818
103.223		86.321
103.443		86.824
107.123		88.389
108.797		89.305
110.632		91.626
110.632		91.787
112.529		93.399
112.607		94.631
112.607		94.739
113.7		96.571
115.795		97.743
121.501		99.864
121.501		99.957
121.501		100.815
121.501		101.913
125.214		102.088
129.888		102.176
135.81		103.688
140.298		106.622
141.826		107.281
143.272		108.786
152.51		109.288
163.915		109.862
170.423		109.889
177.109		110.034
180.182		112.502
		116.807
		119.57
		122.226
		124.248
		126.49
		127.756
		130.037
		130.078
		131.388
		131.602
		132.654
		133.755
		136.882
		136.953
		139.418
		146.501
		163.465
		165.425

## Sheet: Fig 2F
Control	shNOTCH1	shNOTCH2
23.975	32.125	23.652
30.848	39.66	27.908
33.467	44.204	43.276
36.338	53.727	43.534
38.597	56.094	45.046
44.559	57.08	45.877
46.036	57.557	48.725
46.296	59.96	50.282
51.634	69.413	51.869
57.722	75.094	53.743
61.219	75.757	54.497
62.127	82.87	55.362
72.305	83.148	55.623
76.544	85.326	55.644
76.688	88.067	56.026
77.032	88.393	56.582
83.495	95.837	59.811
84.576	107.485	61.875
91.193	126.276	62.965
94.866	146.525	63.784
99.367	235.391	63.845
99.457	323.788	65.07
99.722	342.8	66.367
103.284	391.261	67.4
104.405	445.873	67.895
105.368	471.078	70.278
107.811	481.025	71.859
112.122	563.086	76.169
115.075	773.723	76.69
116.741		77.385
116.825		77.466
117.228		80.046
119.758		83.478
120.079		83.505
120.513		92.094
123.332		93.422
130.858		98.438
131.03		98.772
133.587		103.083
137.263		107.584
140.911		111.867
141.84		112.427
141.877		112.674
147.962		113.025
149.277		114.366
149.382		115.071
155.035		118.273
155.999		118.683
158.156		119.826
158.937		122.628
159.55		126.532
159.855		129.031
171.116		132.571
175.864		133.816
177.941		137.007
178.79		140.124
179.877		140.237
180.113		142.703
180.942		142.771
184.067		149.741
184.103		150.859
187.172		154.5
187.18		156.668
188.142		157.44
190.863		166.067
196.949		166.192
199.732		166.698
199.845		167.085
201.687		171.283
215.987		174.437
225.536		176.286
227.595		176.72
229.549		181.134
231.687		184.717
231.863		186.665
233.012		192.293
233.415		194.296
242.905		194.413
248.721		218.618
252.992		219.426
256.525		222.573
256.953		226.335
256.976		229.293
257.836		236.393
258.629		240.326
259.956		241.695
261.464		241.78
261.774		242.33
261.953		242.884
262.132		244.025
271.976		248.293
277.899		250.203
278.04		250.577
283.493		257.393
288.783		264.833
293.738		270.277
295.044		271.684
297.85		289.797
302.23		298.839
307.496		302.897
309.604		303.073
315.181		315.446
315.502		331.527
316.194		335.309
327.051		343.462
327.964		348.593
333.036		353.843
335.41		354.957
350.62		360.06
351.895		365.225
352.483		367.843
362.014		370.693
368.238		374.145
371.961		375.217
372.578		378.993
374.612		382.07
378.435		386.5
387.638		396.37
393.233		406.1
394.01		430.731
397.042		437.437
401.511		439.528
402.67		459.273
403.388		464.603
404.371		484.782
421.65		503.779
435.214		509.141
438.069		530.508
440.122		574.797
442.384		592.176
456.49		601.086
462.917		604.956
486.079		610.759
486.127		621.012
486.572		623.394
496.784		625.936
503.455		632.018
510.778		634.698
517.662		651.172
522.261		654.723
523.218		667.929
524.679		718.295
526.525		744.506
533.474		746.961
533.981
538.361
543.825
554.661
555.36
558.76
566.151
568.234
568.426
616.736
619.635
622.919
637.317
642.71
645.406
743.997
778.597
794.507

## Sheet: Fig 2H
Control	shNOTCH2
55.906	32.567
56.981	36.113
76.712	38.153
87.818	47.424
97.622	51.821
98.087	54.778
102.611	56.541
107.549	60.309
115.755	64.179
115.916	68.008
126.403	69.078
140.625	70.634
140.928	71.426
147.033	71.819
160.097	72.678
166.105	72.747
174.408	72.925
175.212	75.868
184.095	77.317
196.628	78.803
197.418	84.076
198.915	84.308
223.072	84.639
255.952	85.324
267.188	89.256
280.98	91.896
283.083	92.333
290.76	97.281
294.998	98.43
318.115	99.127
351.863	138.288
352.063	147.261
388.119	148.651
395.022	159.95
426.772	166.8
439.477	173.43
457.428	195.514
473.417	224.752
498.52	228.901
542.36	237.936
587.613	238.407
612.843	242.717
626.885	245.989
635.348	274.415
	277.906
	294.61
	307.079
	307.709
	333.579
	408.858
	431.333
	434.046
	455.992
	467.869
	470.904

## Sheet: Fig 3B
Control	shNOTCH1	shNOTCH2
5.221	0	4.95
7.215	0	5.574
7.854	0	12.263
9.694	0	13.566
11.251	0	14.274
13.321	0	20.295
14.021	0	20.454
14.427	0	22.815
17.045	0	22.849
17.913	0	24.038
18.225	0	25.285
18.994	0	25.543
22.725	0	25.67
22.946	0	26.668
25.506	0	27.771
28.602	0	27.816
30.716	0	29.964
31.02	0	34.275
32.995	1.065	34.403
37.782	2.069	34.929
38.631	2.128	35.187
39.002	2.621	37.598
39.772	3.217	38.193
42.316	3.61	39.179
43.99	3.692	39.771
44.839	4.254	41.13
46.213	4.97	41.997
48.185	5	42.592
52.865		43.407
56.224		49.315
56.972

## Sheet: Fig 3D
Control	shNOTCH1	shNOTCH2
5.81828	0	0
8.71207	0	0
14.1672	0	0.681449
16.6407	0	8.10437
17.2774	0	13.3618
20.8653	0	16.9158
21.0297	0	17.6375
33.8485	0	20.1327
61.0931	0	28.8838
	0	43.503
		48.9602

## Sheet: Fig 3E
Control	shNOTCH1	shNOTCH2
3.02354	0	1.87606
3.49899	0	2.08072
4.14413	0	3.32636
8.02303	0	10.1627
11.0694	0	14.1255
14.3927	0	24.5118
28.6781	0	30.5052
53.59	0	33.533
78.4361	4.62016	42.8463
		45.1441
		70.8885

[truncated: 8 more sheets: Fig 4B, Fig 4D, Fig 4F, Fig 4G, Fig 4H, Fig 4J, Fig 4K, Fig 4L]
